# Supplementary material for: Postbiotic Nagqu4580 Attenuates Ulcerative Colitis and Suppresses Ferroptosis in Association with the Microbiota-Tryptophan-AhR/Nrf2 Axis
Source: Nutrients. 2026 Jul 2;18(13):2150. doi: 10.3390/nu18132150 (PMC13363495; doi:10.3390/nu18132150)
Supplement: Supplementary file 1 [file nutrients-18-02150-s001.zip]

Archive with 1 entries (1 files):
- nutrients-4337151-supplementary.pdf
